# Supplementary material for: Kangaroo mother care: EN-BIRTH multi-country validation study
Source: BMC Pregnancy Childbirth. 2021 Mar 26;21(Suppl 1):231. doi: 10.1186/s12884-020-03423-8 (PMC7995571; doi:10.1186/s12884-020-03423-8)
Supplement: Supplementary file 3 — Additional file 3. Background characteristics of women observed in KMC ward, EN-BIRTH study. [file 12884_2020_3423_MOESM3_ESM.xlsx]

## Sheet: Sheet1
Every Newborn BIRTH multi-country validation study: informing measurement of coverage and quality of maternal and newborn care
Kangaroo mother care: EN-BIRTH multi-country validation study
Additional file 3: Background characteristics of women observed in KMC ward, EN-BIRTH study
Characteristics	Bangladesh		Nepal	Tanzania
	Azimpur Tertiary	Kushtia District	Pokhara Regional	Temeke Regional	Muhimbili National	Total
	n(%)	n(%)	n(%)	n(%)	n(%)
Total observed	27	136	203	224	250	840
Women’s age/years
<18	0(0.0)	1(0.7)	20(9.9)	3(1.3)	6(2.4)	30(3.6)
18-19	5(18.5)	18(13.2)	32(15.8)	35(15.6)	13(5.2)	103(12.3)
20-24	10(37.0)	60(44.1)	87(42.9)	82(36.9)	53(21.2)	292(34.8)
25-29	7(25.9)	28(20.6)	45(22.2)	44(19.6)	87(34.8)	211(25.1)
30-34	4(14.8)	20(14.7)	14(6.9)	37(16.5)	57(22.8)	132(15.7)
35+	1(3.7)	9(6.6)	5(2.5)	23(10.3)	34(13.6)	72(8.6)
Women’s education
No education	1(3.7)	5(3.7)	3(1.5)	15(6.7)	10(4.0)	34(4.1)
Primary incomplete	3(11.1)	2(1.5)	2(1.0)	2(0.9)	7(2.8)	16(1.9)
Primary complete	4(14.8)	19(14.0)	12(5.9)	2(0.9)	1(0.4)	38(4.5)
Secondary incomplete	10(37.0)	64(47.1)	51(25.1)	148(66.1)	126(50.4)	399(47.5)
Secondary complete	8(29.6)	44(32.4)	125(61.5)	57(25.5)	106(42.4)	340(40.5)
Don't know	1(3.7)	2(1.5)	10(4.9)	0(0.0)	0(0.0)	13(1.6)
Parity
Primipara	13(48.2)	82(60.3)	138(68.0)	106(47.3)	82(32.8)	421(50.1)
Multipara	12(44.4)	41(30.2)	63(30.0)	93(41.5)	132(52.8)	341(40.6)
Grand Multipara	2(7.4)	12(8.8)	1(1.0)	25(11.2)	36(14.4)	77(9.2)
Don't know	0(0.0)	1(0.7)	0(0.0)	0(0.0)	0(0.0)	1(0.1)
Mode of birth*
Vaginal birth	11(40.7)	86(64.2)	99(95.2)	166(92.2)	120(61.7)	482(75.4)
Caesarean Birth	16(59.3)	48(35.8)	5(4.8)	14(7.8)	73(37.6)	156(24.4)
Missing	0(0.0)	0(0.0)	0(0.0)	0(0.0)	1(0.5)	1(0.2)
*The total n for mode of birth is 639 (from women's survey-report).
