# Supplementary material for: Kangaroo mother care: EN-BIRTH multi-country validation study
Source: BMC Pregnancy Childbirth. 2021 Mar 26;21(Suppl 1):231. doi: 10.1186/s12884-020-03423-8 (PMC7995571; doi:10.1186/s12884-020-03423-8)
Supplement: Supplementary file 5 — Additional file 5. Data quality assurance for gold standard – KMC Double Observation and Data Entry, EN-BIRTH study. [file 12884_2020_3423_MOESM5_ESM.xlsx]

## Sheet: Sheet1
Every Newborn BIRTH multi-country validation study: informing measurement of coverage and quality of maternal and newborn care
Kangaroo mother care: EN-BIRTH multi-country validation study
Additional file 5: Data quality assurance for gold standard – KMC Double Observation and Data Entry, EN-BIRTH study
						Bangladesh		Nepal	Tanzania
						Azimpur	Kushtia	Pokhara	Temeke	Muhimbili
						Tertiary	District	Regional	Regional	National
						Kappa	Kappa	Kappa	Kappa	kappa
	Gold standard observation	KMC Observation	KMC position		n=141	1	1	0	0.936	0.8
			Baby wearing hat		n=141	1	1	0	0.93	0
	Register Recorded	KMC Data Extraction	Weight on KMC admission KMC (grams)		n=112	1	0.979	0.845	0.923	0.939
			Time of KMC admission		n=112	1	0.993	0.772	0.908	0.927
	Kappa agreement cut-offs:	High/substantial for observation ≥0.71		<0.71
		High/substantial for data extraction ≥0.91		<0.91
