# Supplementary material for: Kangaroo mother care: EN-BIRTH multi-country validation study
Source: BMC Pregnancy Childbirth. 2021 Mar 26;21(Suppl 1):231. doi: 10.1186/s12884-020-03423-8 (PMC7995571; doi:10.1186/s12884-020-03423-8)
Supplement: Supplementary file 6 — Additional file 6. Individual-level validation in exit survey report and register record of KMC indicator, EN-BIRTH study, (n = 840). [file 12884_2020_3423_MOESM6_ESM.xlsx]

## Sheet: Sheet1
Every Newborn BIRTH multi-country validation study: informing measurement of coverage and quality of maternal and newborn care
Kangaroo mother care: EN-BIRTH multi-country validation study
Additional file 6: KMC indicator individual-level validity assessment in exit survey and register record, EN-BIRTH study, (n=840)
	Bangladesh		Bangladesh		Nepal		Tanzania		Tanzania		All sites pooled
	Azimpur Tertiary		Kushtia District		Pokhara Regional		Temeke Regional		Muhimbili National		(Random effects)
Kangaroo mother care - Survey reported
Observer coverage %	100	(86.3,100.0)	100	(97.3,100.0)	100	(98.2,100.0)	100	(98.3,100.0)	100	(98.5,100.0)	100	(99.9,100.0)
Survey reported coverage %	88.9	(70.1,96.5)	100	(97.2,100.0)	100	(86.8,100.0)	100	(97.8,100.0)	100	(98.1,100.0)	99.9	(98.3,100.0)
"Don't know" responses %	0	(0.0,12.8)	0	(0.0,2.8)	0	(0.0,13.2)	0	(0.0,2.2)	0	(0.0,1.9)	0	(0.0,0.1)
Sensitivity % (95% CI)	†	†	†	†	†	†	†	†	†	†	100	(99.8,100.0)
Specificity % (95% CI)	‡	‡	‡	‡	‡	‡	‡	‡	‡	‡	‡	‡
Percent agreement (TP+TN/n) %	96	(75.6,99.5)	100	(97.2,100.0)	100	(86.8,100.0)	100	(97.8,100.0)	100	(98.1,100.0)	100	(99.8,100.0)
Kangaroo mother care - Register recorded
Observer coverage %	100	(86.3,100.0)	100	(97.3,100.0)	N/A	N/A	100	(98.3,100.0)	100	(98.5,100.0)	100	(99.9,100.0)
Register recorded coverage %	100	(87.2,100.0)	97.8	(93.3,99.3)	N/A	N/A	84.8	(79.5,89.0)	85.2	(80.2,89.1)	92.9	(84.2,98.5)
Not recorded %	0	(0.0,12.8)	1.5	(0.4,5.7)	N/A	N/A	1.3	(0.4,4.1)	1.2	(0.4,3.7)	0.9	(0.2,2.0)
Not readable %	0	(0.0,12.8)	0.7	(0.1,5.1)	N/A	N/A	0	(0.0,1.6)	0	(0.0,1.5)	0	(0.0,0.3)
Sensitivity % (95% CI)	†	†	†	†	N/A	N/A	†	†	†	†	93	(84.5,98.5)
Specificity % (95% CI)	‡	‡	‡	‡	N/A	N/A	‡	‡	‡	‡	‡	‡
Percent agreement (TP+TN/n) %	100	(86.3,100.0)	97.8	(93.3,99.3)	N/A	N/A	85.5	(80.2,89.6)	85.2	(80.2,89.1)	93	(84.5,98.5)
N/A=data element not captured by routine standardized KMC register
†=result suppressed due to 10 or fewer count per column of two-by-two table
‡=specificity not reported as all true negatives not captured.
