# Supplementary material for: Kangaroo mother care: EN-BIRTH multi-country validation study
Source: BMC Pregnancy Childbirth. 2021 Mar 26;21(Suppl 1):231. doi: 10.1186/s12884-020-03423-8 (PMC7995571; doi:10.1186/s12884-020-03423-8)
Supplement: Supplementary file 7 — Additional file 7. Comparison of KMC denominator options - coverage observed, survey-reported, register-recorded coverage, EN-BIRTH study, observed n = 840. [file 12884_2020_3423_MOESM7_ESM.xlsx]

## Sheet: Sheet1
Every Newborn BIRTH multi-country validation study: informing measurement of coverage and quality of maternal and newborn care
Kangaroo mother care: EN-BIRTH multi-country validation study
Additional File 7: Comparison of KMC denominator options - coverage observed, survey-reported, register-recorded coverage, EN-BIRTH study, observed n =840
	Bangladesh				Nepal		Tanzania				All sites pooled
	Azimpur		Kushtia		Pokhara		Temeke		Muhimbili		(Random Effects)
	Tertiary		District		Regional		Regional		National
Denominator option 1) KMC admissions ≤ 2000g
	%	95% CI	%	95% CI	%	95% CI	%	95% CI	%	95% CI	%	95% CI
Observer coverage %	100	(83.9 ,100)	100	(97.2 ,100)	100	(98.1 ,100)	100	(98.3 ,100)	100	(98.5 ,100)	100	(99.9 ,100)
Survey reported coverage %	87	(66.4 ,97.2)	100	(97.1 ,100)	100	(86.3 ,100)	100	(97.8 ,100)	100	(98.1 ,100)	99.9	(98.2 ,100)
Register recorded coverage %	100	(83.9 ,100)	100	(97.1 ,100)	22.7	(16.9 ,29.4)	86.6	(81.4 ,90.9)	86.4	(81.5 ,90.5)	85.3	(53.1 ,100)
Denominator option 2) KMC admissions ≤ 2499g
Observer coverage %	100	(83.9 ,100)	100	(97.3 ,100)	100	(98.1 ,100)	100	(98.3 ,100)	100	(98.5 ,100)	100	(99.9 ,100)
Survey reported coverage %	87	(66.4 ,97.2)	100	(97.2 ,100)	100	(86.3 ,100)	100	(97.8 ,100)	100	(98.1 ,100)	99.9	(98.2 ,100)
Register recorded coverage %	100	(83.9 ,100)	100	(97.2 ,100)	22.5	(16.7 ,29.1)	86.6	(81.4 ,90.9)	86.4	(81.5 ,90.5)	85.3	(52.8 ,100)
