# Supplementary material for: Kangaroo mother care: EN-BIRTH multi-country validation study
Source: BMC Pregnancy Childbirth. 2021 Mar 26;21(Suppl 1):231. doi: 10.1186/s12884-020-03423-8 (PMC7995571; doi:10.1186/s12884-020-03423-8)
Supplement: Supplementary file 8 — Additional file 8. Markers for quality of KMC by hospital, EN-BIRTH study ≤2000 g, n = 815 observed. [file 12884_2020_3423_MOESM8_ESM.xlsx]

## Sheet: Sheet1
Every Newborn BIRTH multi-country validation study: informing measurement of coverage and quality of maternal and newborn care
Kangaroo mother care: EN-BIRTH multi-country validation study
Additional file 8: Markers for Quality of KMC by hospital, EN-BIRTH study ≤2000g, n=815 observed
		Bangladesh		Nepal	Tanzania		Total
KMC Characteristics (All sites)		Azimpur Tertiary	Kushtia District	Pokhara Regional	Temeke Regional	Muhimbili National
		n(%)	n(%)	n(%)	n(%)	n(%)	n(%)
Observed KMC initiation total		23	129	198	219	246	815
Position Components	1. Baby is vertical/upright	20(87.0)	129(100.0)	192(97.0)	194(88.6)	202(82.1)	737(90.4)
	No	1(4.3)	0(0.0)	2(1.0)	23(10.5)	39(15.9)	65(8.0)
	Missing	2(8.7)	0(0.0)	4(2.0)	2(0.9)	5(2.0)	13(1.6)
	2. Skin-to-skin contact	19(82.6)	128(99.2)	194(98.0)	192(87.7)	201(81.7)	734(90.1)
	No	2(8.7)	0(0.0)	0(0.0)	25(11.4)	40(16.3)	67(8.2)
	Missing	2(8.7)	1(0.8)	4(2.0)	2(0.9)	5(2.0)	17(1.7)
	3. Legs flexed in frog position	20(87.0)	128(99.2)	189(95.5)	193(88.1)	198(80.5)	728(89.3)
	No	1(4.3)	1(0.8)	2(1.0)	24(11.0)	43(17.5)	71(8.7)
	Missing	2(8.7)	0(0.0)	7(3.5)	2(0.9)	5(2.0)	16(1.9)
	4. Cheek of baby in contact caregivers’ chest	20(87.0)	128(99.2)	193(88.1)	193(88.1)	199(80.9)	733(89.9)
	No	1(4.3)	0(0.0)	1(0.5)	24(11.0)	42(17.1)	68(8.3)
	Missing	2(8.7)	1(0.8)	4(2.0)	2(0.9)	5(2.0)	14(1.7)
	5. Fixed with material to mother's chest	21(91.3)	129(100.0)	194(98.0)	217(99.1)	243(98.8)	804(98.7)
	Missing	2(8.7)	0(0.0)	4(2.0)	2(0.9)	3(1.2)	11(1.3)
	All five position components	19(82.6)	127(98.4)	187(94.4)	192(87.7)	196(79.7)	721(88.5)
Other Components	Baby is wearing a hat	20(87.0)	74(57.4)	168(84.9)	187(85.4)	230(93.5)	679(83.3)
	No	1(4.3)	55(42.6)	26(13.1)	30(13.7)	11(4.5)	123(15.1)
	Missing	2(8.7)	0(0.0)	4(2.0)	2(0.9)	5(2.0)	13(1.6)
	Baby is wearing a nappy/diaper	20(87.0)	128(99.2)	180(91.9)	211(96.4)	228(92.7)	767(94.1)
	No	1(4.3)	1(0.8)	12(6.1)	6(2.7)	13(5.3)	33(4.1)
	Missing	2(8.7)	0(0.0)	6(3.0)	2(0.9)	5(2.0)	15(1.8)
Exit-Survey Total		27	134	105	188	198	652
Supportive Care	Arrangements for other family members	10(37.0)	94(70.2)	18(17.1)	78(41.5)	26(13.1)	226(34.7)
	No	14(51.9)	38(28.4)	8(7.6)	90(47.9)	168(84.9)	318(48.8)
	Missing	3(11.1)	2(1.5)	79(75.2)	20(10.6)	4(2.0)	108(16.6)
	Pre-discharge KMC counselling session	15(55.6)	69(51.5)	22(21.0)	118(62.8)	91(46.0))	315(48.3)
	No	8(29.6)	57(42.5)	2(1.9)	36(19.2)	99(50.0)	202(31.0)
	Don't know	1(3.7)	6(4.5)	2(2.0)	14(7.5)	4(2.0)	27(4.1)
	Missing	3(11.1)	2(1.5)	79(75.2)	20(10.6)	4(2.0)	108(16.6)
