# Supplementary material for: Kangaroo mother care: EN-BIRTH multi-country validation study
Source: BMC Pregnancy Childbirth. 2021 Mar 26;21(Suppl 1):231. doi: 10.1186/s12884-020-03423-8 (PMC7995571; doi:10.1186/s12884-020-03423-8)
Supplement: Supplementary file 9 — Additional file 9. Markers for quality of KMC by hospital, EN-BIRTH study all weights, n = 840 observed. [file 12884_2020_3423_MOESM9_ESM.xlsx]

## Sheet: Sheet1
Every Newborn BIRTH multi-country validation study: informing measurement of coverage and quality of maternal and newborn care
Kangaroo mother care: EN-BIRTH multi-country validation study
Additional file 9: Markers for Quality of KMC by hospital, EN-BIRTH study all weights, n=840 observed
		Bangladesh		Nepal	Tanzania		Total
KMC Characteristics (All sites)		Azimpur Tertiary	Kushtia District	Pokhara Regional	Temeke Regional	Muhimbili National
		n(%)	n(%)	n(%)	n(%)	n(%)	n(%)
Observed KMC initiation total		27	136	203	224	250	840
Position Components	1. Baby is vertical/upright	24(88.9)	136(100.0)	197(97.0)	198(88.4)	205(82.0)	760(90.5)
	No	1(3.7)	0(0.0)	2(1.0)	23(10.3)	40(16.0)	66(7.9)
	Missing	2(7.4)	0(0.0)	4(2.0)	3(1.3)	5(2.0)	14(1.6)
	2. Skin-to-skin contact	21(77.8)	135(99.3)	199(98.0)	196(87.5)	204(81.6)	755(89.9)
	No	4(14.8)	0(0.0)	0(0.0)	25(11.2)	41(16.4)	70(8.3)
	Missing	2(7.4)	1(0.7)	4(2.0)	3(1.3)	5(2.0)	14(1.6)
	3. Legs flexed in frog position	22(81.5)	135(99.3)	194(95.6)	197(88.0)	201(80.4)	749(89.2)
	No	3(11.0)	1(0.7)	2(1.0)	24(10.7)	44(17.6)	74(8.8)
	Missing	2(7.4)	0(0.0)	7(3.5)	3(1.3)	5(2.0)	17(2.0)
	4. Cheek of baby in contact caregivers’ chest	22(81.5)	135(99.3)	198(97.5)	197(88.0)	202(80.8)	754(89.8)
	No	3(11.1)	0(0.0)	1(0.5)	24(10.7)	43(17.2)	71(8.5)
	Missing	2(7.4)	1(0.7)	4(2.0)	3(1.3)	5(2.0)	15(1.8)
	5. Fixed with material to mother's chest	25(92.6)	136(100.0)	199(98.0)	221(98.7)	247(98.8)	828(98.6)
	Missing	2(7.4)	0(0.0)	4(2.0)	3(1.3)	3(1.2)	12(1.4)
	All five position components	21(77.8)	134(98.5)	192(94.6)	196(87.5)	199(79.6)	742(88.3)
Other Components	Baby is wearing a hat	22(81.5)	77(56.6)	173(85.2)	191(85.3)	234(93.6)	697(83.0)
	No	3(11.1)	59(43.4)	26(12.8)	30(13.4)	11(4.4)	129(15.4)
	Missing	2(7.4)	0(0.0)	4(2.0)	3(1.3)	5(2.0)	14(1.6)
	Baby is wearing a nappy/diaper	22(81.5)	135(99.3)	185(91.1)	215(96.0)	232(92.8)	789(93.9)
	No	3(11.1)	1(0.7)	12(5.9)	6(2.7)	13(5.2)	35(4.2)
	Missing	2(7.4)	0(0.0)	6(3.0)	3(1.3)	5(2.0)	16(1.9)
Exit-Survey Total		24	132	26	168	194	544
Supportive Care	Arrangements for other family members	10(41.7)	94(71.2)	18(69.2)	78(46.4)	26(13.4)	226(41.5)
	No	14(58.3)	38(28.8)	8(30.8)	90(53.6)	168(86.6)	318(58.5)
	Pre-discharge KMC counselling session	15(62.5)	69(52.3)	22(84.6)	118(70.2)	91(46.9)	315(57.9)
	No	8(33.3)	57(43.2)	2(7.7)	36(21.4)	99(51.0)	202(37.1)
	Don't know	1(4.2)	6(4.5)	2(7.7)	14(8.3)	4(2.1)	27(5.0)
